# Supplementary material for: Anthocyanin-Rich Pigment Supplements in the Australian Online Market: Sources, Labelling Practices, and Bioactivity Claims
Source: Foods. 2026 Mar 11;15(6):992. doi: 10.3390/foods15060992 (PMC13025483; doi:10.3390/foods15060992)
Supplement: Supplementary file 1 [file foods-15-00992-s001.zip]

Archive with 1 entries (1 files):
- foods-4158738-supplementary.pdf
